# Supplementary material for: The impact of the COVID-19 pandemic on the antimicrobial stewardship workforce in Scottish acute care hospitals—a qualitative study
Source: JAC Antimicrob Resist. 2024 Dec 12;6(6):dlae199. doi: 10.1093/jacamr/dlae199 (PMC11635100; doi:10.1093/jacamr/dlae199)
Supplement: dlae199_Supplementary_Data [file dlae199_supplementary_data.zip]

Archive with 2 entries (2 files):
- Supplementary file 1_COREQ_Impact of the COVID-19 pandemic on antimicrobial stewardship.docx
- Supplementary file 2_Interview Topic Guide_Impact of the COVID-19 pandemic on the AMS workforce in Scotland.docx
